# Supplementary material for: Characterization of Dense Granule Metalloproteinase INS-16 in Cryptosporidium parvum
Source: Int J Mol Sci. 2022 Jul 10;23(14):7617. doi: 10.3390/ijms23147617 (PMC9315855; doi:10.3390/ijms23147617)
Supplement: Supplementary file 1 [file ijms-23-07617-s001.zip]

Archive with 1 entries (1 files):
- ijms-1800222-supplementary.pdf
